# Supplementary material for: Direct medical costs after surgical or nonsurgical treatment for degenerative lumbar spinal disease: A nationwide matched cohort study with a 10-year follow-up
Source: PLoS One. 2021 Dec 1;16(12):e0260460. doi: 10.1371/journal.pone.0260460 (PMC8635587; doi:10.1371/journal.pone.0260460)
Supplement: S1 Data — Individual data linkage of population was made internally in the Big Data Steering Department of the National Health Insurance Service. The authors of the study were approved to use customized tables via virtual terminal connected to personal computer after review of study proposal by HIRA for less than 6 months. By law, sharing a raw data or copying the data including photo copy is strictly banned. Therefore, we could not upload raw data in Plos One submission system. I added dataset as supporting information, but raw data could not be included. Any research who had interest in this study can request the use of NHIS-NSC by following the procedures outlined at homepage of HIRA (https://opendata.hira.or.kr/op/opc/selectPatDataAplInfoView.do). There is a cost for the use of virtual terminal. (XLSX) [file pone.0260460.s001.xlsx]

## Sheet: Number and cost 
질환	Surgery (N=2698)	Non surgical			p-value1	p-value2
		Total (N=2698)	Intervention (N=1661)	Non-surgical (N=2698)
Disc	1229	1229	629	1229
	41733.95±51744.70	21085.07±43794.58	30514.92±40154.27	21085.07±43794.58	<.0001*	<.0001*
	26273 [1960, 902692]	9714 [93, 1059637]	17560 [998, 418590]	9714 [93, 1059637]
LSS	1059	1059	745	1059
	70684.72±98857.11	44306.43±71229.16	54198.75±78520.64	44306.43±71229.16	<.0001*	<.0001*
	49337 [4712, 1764174]	22407 [210, 881374]	31612 [586, 881374]	22407 [210, 881374]
Spondy	360	360	259	360
	78522.13±64380.20	46900.89±90240.68	59686.69±102954.90	46900.89±90240.68	<.0001*	<.0001*
	63990.50 [8272, 854021]	19276 [471, 1079783]	29683 [1816, 1079783]	19276 [471, 1079783]
lysis	50	50	28	50
	66252.60±47698.94	26224.14±40742.97	41750.71±48942.73	26224.14±40742.97	<.0001*	0.0001*
	54622 [9687, 305183]	9980 [730, 196825]	21664 [3346, 196825]	9980 [730, 196825]
Total	2698	2698	1661	2698	<.0001*	<.0001*
	58460.61±76726.27	33739.65±64177.22	45875.87±72181.97	33739.65±64177.22
	40750 [1960, 1764174]	14421.50 [93, 1079783]	25094 [586, 1079783]	14421.50 [93, 1079783]

## Sheet: cost surgical vs. nonsurgical 
Time	Surgial		Nonsurgical		difference
mo	N	Mean±Std	N	Mean±Std	N	Mean±Std
		Median [Q1, Q3]		Median [Q1, Q3]		Median [Q1, Q3]
0	1661	3175697.69±2244877.26	1661	207457.86±529041.69	1661	2968239.83±2311750.51
		2274170 [1566960, 4629050]		91940 [50900,170460]		2088470 [1403640, 4443890]
3	1534	111368.67±317665.16	1254	85970.70±215297.27	1169	15256.46±370195.97
		23801.67 [12043.33, 68716.67]		37133.33 [14770, 74380]		-6090 [-48033.33, 32513.33]
6	1071	77250.82±328006.66	1010	95633.09±290465.97	685	-17731.59±475935.04
		17826.67 [9000, 45813.33]		33040 [13370, 76326.67]		-8333.33 [-47530, 16876.67]
9	927	58485.82±176020.14	923	80857.41±229759.41	547	-39095.66±331932.84
		18040 [9726.67, 44303.33]		29133.33 [12406.67, 72046.67]		-10750 [-52693.33, 9930]
12	747	64249.72±196793.96	904	92454.25±265012.01	426	-18670.42±317798.66
		18860 [9246.67, 51766.67]		33481.67 [13010, 77335]		-9573.33 [-41670, 18183.33]
24	1125	53042.41±151215.50	1175	62362.31±138326.50	825	-13546.03±223085.05
		12354.17 [4355.83, 34950]		23211.67 [7605, 55995.83]		-7649.17 [-36190, 11757.50]
36	1038	48310.63±174800.11	1065	55870.52±147660.48	705	-7187.46±254354.83
		12534.17 [4468.33, 31980]		19703.33 [6561.67, 51175.83]		-4381.67 [-34460.83, 14691.67]
48	985	49718.51±151149.31	948	65084.64±150261.39	605	-18899.49±243072.58
		11515 [3783.33, 35086.67]		20168.75 [6052.50, 56962.92]		-3535.83 [-42057.50, 15875]
60	907	52752.86±175172.24	837	63930.97±152475.99	500	-13663.43±239202.86
		13552.50 [4506.67, 38835.83]		24120 [7382.50, 59024.17]		-6642.92 [-39042.08, 18030.83]
72	910	66053.75±206820.99	763	72312.42±178287.01	447	-12895.22±245887.09
		13972.08 [4390, 45805]		21930 [7131.67, 61015]		-3843.33 [-39312.50, 20463.33]
84	892	71716.65±234510.86	664	75154.10±204261.41	402	10407.86±310050.72
		15085 [4784.58, 44462.50]		21721.25 [6940.42, 617520.83]		-2348.33 [-35413.33, 28321.67]
96	808	66873.02±195878.86	475	79861.66±221865.72	259	-25635.53±301194.10
		14675.83 [4322.50, 43621.25]		18257.50 [6673.33, 56682.50]		-3920.83 [-37176.67, 16641.67]
108	470	57737.45±182739.94	178	114499.15±336002.30	92	-60356.59±275901.81
		13873.33 [3692.50, 41695.83]		23120.83 [5601.67, 50577.50]		-5801.67 [-38093.33, 7862.08]
120	189	32126.32±78071.26	59	93172.90±286926.47	30	-99284.14±327081.51
		8011.67 [3281.67, 19412.50]		16800 [5787.50, 51107.50]		-8451.25 [-37890, 1045]

## Sheet: Follow-up
Nonsurgical
Timelist	#(Number)
0	2698	%	yr
90	2692	99.7776
180	2687	99.5923
365	2681	99.3699	1
730	2663	98.7027	2
1095	2644	97.9985	3
1460	2618	97.0348	4
1825	2577	95.5152	5
2190	2532	93.8473	6
2555	2485	92.1053	7
2920	2455	90.9933	8
3285	2435	90.252	9
3650	2425	89.8814	10
Surgical
Timelist	#(Number)
0	2698	%	yr
90	2695	99.8888
180	2695	99.8888
365	2684	99.4811	1
730	2663	98.7027	2
1095	2640	97.8503	3
1460	2612	96.8125	4
1825	2583	95.7376	5
2190	2555	94.6998	6
2555	2533	93.8844	7
2920	2509	92.9948	8
3285	2492	92.3647	9
3650	2487	92.1794	10

## Sheet: Disease code
L오	M51-	M472
LSS	M4805, M4806, M4807, M4808	M4800
LSS with spondy	M4315, M4316, M4317, M4318	M431, M4319
Spondylolysis	M4306, M4307, M4308	M430, M4300, M4309

## Sheet: Demographics
	Surgical	Non-surgical
	(n=2698 )	(n=2698)
Gender, n(%)
M	1162 (43.07)	1162 (43.07)
F	1536 (56.93)	1536 (56.93)
Age
Mean±S.D	54.85±14.19	54.98±14.19
Median[min, Max]	57 [18, 86]	57.50 [18, 86]
Disease
Disc	1229 (45.55)	1229 (45.55)
LSS	1059 (39.25)	1059 (39.25)
Spondy	360 (13.34)	360 (13.34)
lysis	50 (1.85)	50 (1.85)
Cost for past 3 yr
Mean±S.D	421671.50±521616.29	421445.46±522088.12
Median[min, Max]	228645 [5220, 5098820]	228695 [3850, 5137180]
Osteoporosis, n(%)
No	1935 (71.72)	1935 (71.72)
Yes	763 (28.28)	763 (28.28)
Diabetes, n(%)
No	2292 (84.95)	2292 (84.95)
Yes	406 (15.05)	406 (15.05)

## Sheet: failure
disease	N	Failure Pt	Failure No.	Failure rate
				1년	5년	10년
Disc	1229	86	97	0.00266	0.0512	0.1231
LSS	1059	106	116	0.00197	0.0734	0.1349
Spondy	360	48	55	0.00293	0.0847	0.1741
Lysis	50	5	6	0	0.08886	0.1132
전체	2689	245	274
